# Supplementary material for: American crows that excel at tool use activate neural circuits distinct from less talented individuals
Source: Nat Commun. 2023 Oct 20;14:6539. doi: 10.1038/s41467-023-42203-8 (PMC10589215; doi:10.1038/s41467-023-42203-8)
Supplement: Supplementary file 4 — Source Data [file 41467_2023_42203_MOESM4_ESM.xlsx]

## Sheet: Figures 2, 3, and 4 top
COORDINATES AND Z-SCORES OF VOI's SHOWN IN FIGURES 2, 3, AND 4
Neurostat Z-coordinates correspond to slice number (Supplementary Figures 1-6 in SI)
Izawa & Watanabe 2007 Z-coordinates correspond to AP values shown in Figs. 2, 3, and 4
				Neurostat			Izawa & Watanabe 2007 Atlas
VOI #	Comparison	Z-score	hemisphere	X-coordinates	Y-coordinates	Z-coordinates	X-coordinates	Y-coordinates	Z-coordinates	Izawa & Watanabe ID	Notes
1	High - Low (all post-train, positive)	4.89	left	54	30	71	1.2	14.6	-1	Cb
2	High - Low (all post-train, positive)	4.439	right	45	15	29	2	19.7	15.8	Hp
3	High - Low (all post-train, positive)	4.227	right	46	31	72	1.6	14.3	-1.4	Cb
4	High - Low (all post-train, positive)	3.773	left	84	42	30	13.2	10.5	15.4	B
5	High - Low (all post-train, negative)	-3.916	left	88	29	42	14.8	15	10.6	MVL
6	High - Low (all post-train, negative)	-3.792	left	77	30	14	10.4	14.6	21.8	HA
7	High - Medium (all post-train, negative)	-3.902	left	84	24	28	13.2	16.7	16.2	M/HA border
8	PostTrain - PreTrain (only high proficiency)	4.162	left	54	53	45	1.2	6.8	9.4	VTA/RU?	We decided to conservatively label as Tegmentum
9	PostTrain - PreTrain (all proficiencies, negative)	-5.24	right	23	24	41	10.8	16.7	11	N
10	PostTrain - PreTrain (all proficiencies, negative)	-4.828	right	29	20	34	8.4	18	13.8	M
11	PostTrain - PreTrain (all proficiencies, negative)	-4.568	right	16	36	56	13.6	12.6	5	NC	Kersten et al. 2022 ID'd this as N
12	PostTrain - PreTrain (all proficiencies, negative)	-4.525	left	75	46	23	9.6	9.2	18.2	N/M border	could be either N or M, but based on the overall activation pattern across all the slices we think this is M
13	PostTrain - PreTrain (all proficiencies, negative)	-4.309	right	29	30	45	8.4	14.6	9.4	NC	Kersten et al. 2022 ID'd this as N
14	PostTrain - PreTrain (all proficiencies, negative)	-4.272	left	70	21	34	7.6	17.7	13.8	M
15	PostTrain - PreTrain (all proficiencies, negative)	-4.22	right	32	48	21	7.2	8.5	19	N/M border	could be either N or M, but based on the overall activation pattern across all the slices we think this is M
16	PostTrain - PreTrain (all proficiencies, negative)	-4.005	left	81	37	56	12	12.2	5	NC	Kersten et al. 2022 ID'd this as N
17	PostTrain - PreTrain (all proficiencies, negative)	-3.802	left	69	23	49	7.2	17	7.8	NC	Kersten et al. 2022 ID'd this as N

## Sheet: Figures 2, 3, and 4 bottom
INDIVIDUAL NORMALIZED UPTAKE VALUES AT VOIs BASED ON LOCATIONS IDENTIFIED IN PREVIOUS SHEET (use VOI# to match)
Bird.ID	Year	Scan	Did.Solve	Gen.Proficiency	VOI#	Region	Normalized.VOI.Value
L-Orange 2017	2017	PreTrain	No	Med	1	Cb	1341.75
L-Red 2017	2017	PreTrain	No	Med	1	Cb	1292.65
L-Yellow 2017	2017	PreTrain	No	Med	1	Cb	1306.32
R-Green 2017	2017	PreTrain	Yes	High	1	Cb	1282.88
R-Red 2017	2017	PreTrain	No	Low	1	Cb	1132.98
R-Sky 2017	2017	PreTrain	No	Med	1	Cb	1216.2
R-White 2017	2017	PreTrain	No	Med	1	Cb	953.21
L-Blue 2018	2018	PreTrain	No	Low	1	Cb	1287.34
L-Brown 2018	2018	PreTrain	No	Med	1	Cb	1278.19
L-Green 2018	2018	PreTrain	No	Med	1	Cb	1121.27
L-Orange 2018	2018	PreTrain	Yes	High	1	Cb	1324.37
L-Red 2018	2018	PreTrain	Yes	High	1	Cb	1308.47
L-White 2018	2018	PreTrain	No	Low	1	Cb	1186.64
L-Yellow 2018	2018	PreTrain	Yes	High	1	Cb	1131.16
L-Orange 2017	2017	PostTrain	No	Med	1	Cb	1393.14
L-Red 2017	2017	PostTrain	No	Med	1	Cb	1335.82
L-Yellow 2017	2017	PostTrain	No	Med	1	Cb	1340.04
R-Green 2017	2017	PostTrain	Yes	High	1	Cb	1308.69
R-Red 2017	2017	PostTrain	No	Low	1	Cb	1170.3
R-Sky 2017	2017	PostTrain	No	Med	1	Cb	1297.09
R-White 2017	2017	PostTrain	No	Med	1	Cb	1190.07
L-Blue 2018	2018	PostTrain	No	Low	1	Cb	1264.65
L-Brown 2018	2018	PostTrain	No	Med	1	Cb	1415.4
L-Green 2018	2018	PostTrain	No	Med	1	Cb	1394.36
L-Orange 2018	2018	PostTrain	Yes	High	1	Cb	1360.66
L-Red 2018	2018	PostTrain	Yes	High	1	Cb	1339.42
L-White 2018	2018	PostTrain	No	Low	1	Cb	1207.23
L-Yellow 2018	2018	PostTrain	Yes	High	1	Cb	1322.85
R-Green 2017	2017	FullAccess	Yes	High	1	Cb	1431.88
L-Orange 2018	2018	FullAccess	Yes	High	1	Cb	1410.36
L-Red 2018	2018	FullAccess	Yes	High	1	Cb	1338.23
L-Orange 2017	2017	PreTrain	No	Med	2	Hp	918.5
L-Red 2017	2017	PreTrain	No	Med	2	Hp	1063.3
L-Yellow 2017	2017	PreTrain	No	Med	2	Hp	961.46
R-Green 2017	2017	PreTrain	Yes	High	2	Hp	863.81
R-Red 2017	2017	PreTrain	No	Low	2	Hp	779.7
R-Sky 2017	2017	PreTrain	No	Med	2	Hp	959.06
R-White 2017	2017	PreTrain	No	Med	2	Hp	872.52
L-Blue 2018	2018	PreTrain	No	Low	2	Hp	982.43
L-Brown 2018	2018	PreTrain	No	Med	2	Hp	814.93
L-Green 2018	2018	PreTrain	No	Med	2	Hp	666.46
L-Orange 2018	2018	PreTrain	Yes	High	2	Hp	991.73
L-Red 2018	2018	PreTrain	Yes	High	2	Hp	901.32
L-White 2018	2018	PreTrain	No	Low	2	Hp	1069.35
L-Yellow 2018	2018	PreTrain	Yes	High	2	Hp	1025.75
L-Orange 2017	2017	PostTrain	No	Med	2	Hp	974.88
L-Red 2017	2017	PostTrain	No	Med	2	Hp	924.92
L-Yellow 2017	2017	PostTrain	No	Med	2	Hp	896.31
R-Green 2017	2017	PostTrain	Yes	High	2	Hp	955.4
R-Red 2017	2017	PostTrain	No	Low	2	Hp	845.79
R-Sky 2017	2017	PostTrain	No	Med	2	Hp	918.31
R-White 2017	2017	PostTrain	No	Med	2	Hp	997.5
L-Blue 2018	2018	PostTrain	No	Low	2	Hp	910.93
L-Brown 2018	2018	PostTrain	No	Med	2	Hp	910.26
L-Green 2018	2018	PostTrain	No	Med	2	Hp	856.04
L-Orange 2018	2018	PostTrain	Yes	High	2	Hp	974.06
L-Red 2018	2018	PostTrain	Yes	High	2	Hp	977.42
L-White 2018	2018	PostTrain	No	Low	2	Hp	891.44
L-Yellow 2018	2018	PostTrain	Yes	High	2	Hp	944.91
R-Green 2017	2017	FullAccess	Yes	High	2	Hp	988.29
L-Orange 2018	2018	FullAccess	Yes	High	2	Hp	1079.34
L-Red 2018	2018	FullAccess	Yes	High	2	Hp	969.54
L-Orange 2017	2017	PreTrain	No	Med	3	Cb	1331.27
L-Red 2017	2017	PreTrain	No	Med	3	Cb	1359.45
L-Yellow 2017	2017	PreTrain	No	Med	3	Cb	1156.54
R-Green 2017	2017	PreTrain	Yes	High	3	Cb	1393.17
R-Red 2017	2017	PreTrain	No	Low	3	Cb	1134.97
R-Sky 2017	2017	PreTrain	No	Med	3	Cb	1116.61
R-White 2017	2017	PreTrain	No	Med	3	Cb	1143.62
L-Blue 2018	2018	PreTrain	No	Low	3	Cb	1089.95
L-Brown 2018	2018	PreTrain	No	Med	3	Cb	1139.18
L-Green 2018	2018	PreTrain	No	Med	3	Cb	1101.39
L-Orange 2018	2018	PreTrain	Yes	High	3	Cb	1240.24
L-Red 2018	2018	PreTrain	Yes	High	3	Cb	990.25
L-White 2018	2018	PreTrain	No	Low	3	Cb	1137.44
L-Yellow 2018	2018	PreTrain	Yes	High	3	Cb	1070.81
L-Orange 2017	2017	PostTrain	No	Med	3	Cb	1418.14
L-Red 2017	2017	PostTrain	No	Med	3	Cb	1270.64
L-Yellow 2017	2017	PostTrain	No	Med	3	Cb	1258.4
R-Green 2017	2017	PostTrain	Yes	High	3	Cb	1303.73
R-Red 2017	2017	PostTrain	No	Low	3	Cb	1110.48
R-Sky 2017	2017	PostTrain	No	Med	3	Cb	1148.57
R-White 2017	2017	PostTrain	No	Med	3	Cb	1192.99
L-Blue 2018	2018	PostTrain	No	Low	3	Cb	1171.82
L-Brown 2018	2018	PostTrain	No	Med	3	Cb	1373.97
L-Green 2018	2018	PostTrain	No	Med	3	Cb	1279.38
L-Orange 2018	2018	PostTrain	Yes	High	3	Cb	1302.62
L-Red 2018	2018	PostTrain	Yes	High	3	Cb	1312.34
L-White 2018	2018	PostTrain	No	Low	3	Cb	1141.38
L-Yellow 2018	2018	PostTrain	Yes	High	3	Cb	1333.12
R-Green 2017	2017	FullAccess	Yes	High	3	Cb	1432.58
L-Orange 2018	2018	FullAccess	Yes	High	3	Cb	1397.94
L-Red 2018	2018	FullAccess	Yes	High	3	Cb	1327.45
L-Orange 2017	2017	PreTrain	No	Med	4	B	1569.54
L-Red 2017	2017	PreTrain	No	Med	4	B	1589.29
L-Yellow 2017	2017	PreTrain	No	Med	4	B	1621.5
R-Green 2017	2017	PreTrain	Yes	High	4	B	1644.72
R-Red 2017	2017	PreTrain	No	Low	4	B	1689.54
R-Sky 2017	2017	PreTrain	No	Med	4	B	1602.46
R-White 2017	2017	PreTrain	No	Med	4	B	1611.04
L-Blue 2018	2018	PreTrain	No	Low	4	B	1490.84
L-Brown 2018	2018	PreTrain	No	Med	4	B	1595.42
L-Green 2018	2018	PreTrain	No	Med	4	B	1563.85
L-Orange 2018	2018	PreTrain	Yes	High	4	B	1565.95
L-Red 2018	2018	PreTrain	Yes	High	4	B	1533.96
L-White 2018	2018	PreTrain	No	Low	4	B	1389.27
L-Yellow 2018	2018	PreTrain	Yes	High	4	B	1509.75
L-Orange 2017	2017	PostTrain	No	Med	4	B	1523.94
L-Red 2017	2017	PostTrain	No	Med	4	B	1573.31
L-Yellow 2017	2017	PostTrain	No	Med	4	B	1499.43
R-Green 2017	2017	PostTrain	Yes	High	4	B	1578.33
R-Red 2017	2017	PostTrain	No	Low	4	B	1521.9
R-Sky 2017	2017	PostTrain	No	Med	4	B	1531.12
R-White 2017	2017	PostTrain	No	Med	4	B	1602.95
L-Blue 2018	2018	PostTrain	No	Low	4	B	1589.24
L-Brown 2018	2018	PostTrain	No	Med	4	B	1791.13
L-Green 2018	2018	PostTrain	No	Med	4	B	1523.53
L-Orange 2018	2018	PostTrain	Yes	High	4	B	1618.05
L-Red 2018	2018	PostTrain	Yes	High	4	B	1600.78
L-White 2018	2018	PostTrain	No	Low	4	B	1505.77
L-Yellow 2018	2018	PostTrain	Yes	High	4	B	1564.28
R-Green 2017	2017	FullAccess	Yes	High	4	B	1785.55
L-Orange 2018	2018	FullAccess	Yes	High	4	B	1672.79
L-Red 2018	2018	FullAccess	Yes	High	4	B	1561.39
L-Orange 2017	2017	PreTrain	No	Med	5	MVL	1406.57
L-Red 2017	2017	PreTrain	No	Med	5	MVL	1432.6
L-Yellow 2017	2017	PreTrain	No	Med	5	MVL	1467.03
R-Green 2017	2017	PreTrain	Yes	High	5	MVL	1475.83
R-Red 2017	2017	PreTrain	No	Low	5	MVL	1571.1
R-Sky 2017	2017	PreTrain	No	Med	5	MVL	1559.84
R-White 2017	2017	PreTrain	No	Med	5	MVL	1453.47
L-Blue 2018	2018	PreTrain	No	Low	5	MVL	1560.88
L-Brown 2018	2018	PreTrain	No	Med	5	MVL	1530.52
L-Green 2018	2018	PreTrain	No	Med	5	MVL	1534.91
L-Orange 2018	2018	PreTrain	Yes	High	5	MVL	1420.05
L-Red 2018	2018	PreTrain	Yes	High	5	MVL	1450.5
L-White 2018	2018	PreTrain	No	Low	5	MVL	1486.37
L-Yellow 2018	2018	PreTrain	Yes	High	5	MVL	1421.07
L-Orange 2017	2017	PostTrain	No	Med	5	MVL	1469.46
L-Red 2017	2017	PostTrain	No	Med	5	MVL	1522.79
L-Yellow 2017	2017	PostTrain	No	Med	5	MVL	1443.27
R-Green 2017	2017	PostTrain	Yes	High	5	MVL	1405.77
R-Red 2017	2017	PostTrain	No	Low	5	MVL	1518.91
R-Sky 2017	2017	PostTrain	No	Med	5	MVL	1447.49
R-White 2017	2017	PostTrain	No	Med	5	MVL	1439.02
L-Blue 2018	2018	PostTrain	No	Low	5	MVL	1636.19
L-Brown 2018	2018	PostTrain	No	Med	5	MVL	1612.68
L-Green 2018	2018	PostTrain	No	Med	5	MVL	1506.74
L-Orange 2018	2018	PostTrain	Yes	High	5	MVL	1440.75
L-Red 2018	2018	PostTrain	Yes	High	5	MVL	1461.46
L-White 2018	2018	PostTrain	No	Low	5	MVL	1574.32
L-Yellow 2018	2018	PostTrain	Yes	High	5	MVL	1410.22
R-Green 2017	2017	FullAccess	Yes	High	5	MVL	1586.23
L-Orange 2018	2018	FullAccess	Yes	High	5	MVL	1377.73
L-Red 2018	2018	FullAccess	Yes	High	5	MVL	1442.98
L-Orange 2017	2017	PreTrain	No	Med	6	HA	1268.48
L-Red 2017	2017	PreTrain	No	Med	6	HA	1420.6
L-Yellow 2017	2017	PreTrain	No	Med	6	HA	1369.85
R-Green 2017	2017	PreTrain	Yes	High	6	HA	1276.65
R-Red 2017	2017	PreTrain	No	Low	6	HA	1298.11
R-Sky 2017	2017	PreTrain	No	Med	6	HA	1348.68
R-White 2017	2017	PreTrain	No	Med	6	HA	1421.02
L-Blue 2018	2018	PreTrain	No	Low	6	HA	1299.63
L-Brown 2018	2018	PreTrain	No	Med	6	HA	1495.5
L-Green 2018	2018	PreTrain	No	Med	6	HA	1349.2
L-Orange 2018	2018	PreTrain	Yes	High	6	HA	1131.2
L-Red 2018	2018	PreTrain	Yes	High	6	HA	1264.44
L-White 2018	2018	PreTrain	No	Low	6	HA	1374.25
L-Yellow 2018	2018	PreTrain	Yes	High	6	HA	1220.95
L-Orange 2017	2017	PostTrain	No	Med	6	HA	1288.34
L-Red 2017	2017	PostTrain	No	Med	6	HA	1389.99
L-Yellow 2017	2017	PostTrain	No	Med	6	HA	1321.52
R-Green 2017	2017	PostTrain	Yes	High	6	HA	1182.86
R-Red 2017	2017	PostTrain	No	Low	6	HA	1378.8
R-Sky 2017	2017	PostTrain	No	Med	6	HA	1420.68
R-White 2017	2017	PostTrain	No	Med	6	HA	1309.89
L-Blue 2018	2018	PostTrain	No	Low	6	HA	1558.2
L-Brown 2018	2018	PostTrain	No	Med	6	HA	1574.87
L-Green 2018	2018	PostTrain	No	Med	6	HA	1402.01
L-Orange 2018	2018	PostTrain	Yes	High	6	HA	1228.71
L-Red 2018	2018	PostTrain	Yes	High	6	HA	1236.97
L-White 2018	2018	PostTrain	No	Low	6	HA	1500.12
L-Yellow 2018	2018	PostTrain	Yes	High	6	HA	1215.27
R-Green 2017	2017	FullAccess	Yes	High	6	HA	1348.51
L-Orange 2018	2018	FullAccess	Yes	High	6	HA	1215.45
L-Red 2018	2018	FullAccess	Yes	High	6	HA	1201.04
L-Orange 2017	2017	PreTrain	No	Med	7	M	930.16
L-Red 2017	2017	PreTrain	No	Med	7	M	1159.65
L-Yellow 2017	2017	PreTrain	No	Med	7	M	1112.85
R-Green 2017	2017	PreTrain	Yes	High	7	M	869.23
R-Red 2017	2017	PreTrain	No	Low	7	M	969.31
R-Sky 2017	2017	PreTrain	No	Med	7	M	1108.95
R-White 2017	2017	PreTrain	No	Med	7	M	1154.3
L-Blue 2018	2018	PreTrain	No	Low	7	M	1138.94
L-Brown 2018	2018	PreTrain	No	Med	7	M	994.62
L-Green 2018	2018	PreTrain	No	Med	7	M	908.29
L-Orange 2018	2018	PreTrain	Yes	High	7	M	773.29
L-Red 2018	2018	PreTrain	Yes	High	7	M	869.81
L-White 2018	2018	PreTrain	No	Low	7	M	1218.08
L-Yellow 2018	2018	PreTrain	Yes	High	7	M	1086.05
L-Orange 2017	2017	PostTrain	No	Med	7	M	1033.01
L-Red 2017	2017	PostTrain	No	Med	7	M	1118.3
L-Yellow 2017	2017	PostTrain	No	Med	7	M	1026.28
R-Green 2017	2017	PostTrain	Yes	High	7	M	798.69
R-Red 2017	2017	PostTrain	No	Low	7	M	913.78
R-Sky 2017	2017	PostTrain	No	Med	7	M	1046.8
R-White 2017	2017	PostTrain	No	Med	7	M	1022.03
L-Blue 2018	2018	PostTrain	No	Low	7	M	1183.64
L-Brown 2018	2018	PostTrain	No	Med	7	M	1067.4
L-Green 2018	2018	PostTrain	No	Med	7	M	1028.27
L-Orange 2018	2018	PostTrain	Yes	High	7	M	837.71
L-Red 2018	2018	PostTrain	Yes	High	7	M	885.26
L-White 2018	2018	PostTrain	No	Low	7	M	1086.52
L-Yellow 2018	2018	PostTrain	Yes	High	7	M	863.59
R-Green 2017	2017	FullAccess	Yes	High	7	M	820.21
L-Orange 2018	2018	FullAccess	Yes	High	7	M	747.24
L-Red 2018	2018	FullAccess	Yes	High	7	M	889.39
L-Orange 2017	2017	PreTrain	No	Med	8	Tegmentum	1094.16
L-Red 2017	2017	PreTrain	No	Med	8	Tegmentum	968.42
L-Yellow 2017	2017	PreTrain	No	Med	8	Tegmentum	927.56
R-Green 2017	2017	PreTrain	Yes	High	8	Tegmentum	977.7
R-Red 2017	2017	PreTrain	No	Low	8	Tegmentum	985.54
R-Sky 2017	2017	PreTrain	No	Med	8	Tegmentum	869.57
R-White 2017	2017	PreTrain	No	Med	8	Tegmentum	1003.11
L-Blue 2018	2018	PreTrain	No	Low	8	Tegmentum	1164.58
L-Brown 2018	2018	PreTrain	No	Med	8	Tegmentum	952.08
L-Green 2018	2018	PreTrain	No	Med	8	Tegmentum	982.51
L-Orange 2018	2018	PreTrain	Yes	High	8	Tegmentum	1008.44
L-Red 2018	2018	PreTrain	Yes	High	8	Tegmentum	975.61
L-White 2018	2018	PreTrain	No	Low	8	Tegmentum	1196.73
L-Yellow 2018	2018	PreTrain	Yes	High	8	Tegmentum	1005.79
L-Orange 2017	2017	PostTrain	No	Med	8	Tegmentum	1181.42
L-Red 2017	2017	PostTrain	No	Med	8	Tegmentum	877.19
L-Yellow 2017	2017	PostTrain	No	Med	8	Tegmentum	953.88
R-Green 2017	2017	PostTrain	Yes	High	8	Tegmentum	1058.9
R-Red 2017	2017	PostTrain	No	Low	8	Tegmentum	1052
R-Sky 2017	2017	PostTrain	No	Med	8	Tegmentum	875.72
R-White 2017	2017	PostTrain	No	Med	8	Tegmentum	1006.42
L-Blue 2018	2018	PostTrain	No	Low	8	Tegmentum	1029.67
L-Brown 2018	2018	PostTrain	No	Med	8	Tegmentum	1007.1
L-Green 2018	2018	PostTrain	No	Med	8	Tegmentum	1076.24
L-Orange 2018	2018	PostTrain	Yes	High	8	Tegmentum	1069.5
L-Red 2018	2018	PostTrain	Yes	High	8	Tegmentum	1094.16
L-White 2018	2018	PostTrain	No	Low	8	Tegmentum	1115.94
L-Yellow 2018	2018	PostTrain	Yes	High	8	Tegmentum	1069.35
R-Green 2017	2017	FullAccess	Yes	High	8	Tegmentum	1001.48
L-Orange 2018	2018	FullAccess	Yes	High	8	Tegmentum	1103.53
L-Red 2018	2018	FullAccess	Yes	High	8	Tegmentum	1133.73
L-Orange 2017	2017	PreTrain	No	Med	9	N	1464
L-Red 2017	2017	PreTrain	No	Med	9	N	1477.15
L-Yellow 2017	2017	PreTrain	No	Med	9	N	1490.38
R-Green 2017	2017	PreTrain	Yes	High	9	N	1469.87
R-Red 2017	2017	PreTrain	No	Low	9	N	1495.71
R-Sky 2017	2017	PreTrain	No	Med	9	N	1524.95
R-White 2017	2017	PreTrain	No	Med	9	N	1423.71
L-Blue 2018	2018	PreTrain	No	Low	9	N	1553.59
L-Brown 2018	2018	PreTrain	No	Med	9	N	1593.93
L-Green 2018	2018	PreTrain	No	Med	9	N	1443.52
L-Orange 2018	2018	PreTrain	Yes	High	9	N	1481.59
L-Red 2018	2018	PreTrain	Yes	High	9	N	1405.14
L-White 2018	2018	PreTrain	No	Low	9	N	1477.12
L-Yellow 2018	2018	PreTrain	Yes	High	9	N	1432.45
L-Orange 2017	2017	PostTrain	No	Med	9	N	1393.48
L-Red 2017	2017	PostTrain	No	Med	9	N	1345.04
L-Yellow 2017	2017	PostTrain	No	Med	9	N	1419.41
R-Green 2017	2017	PostTrain	Yes	High	9	N	1329.34
R-Red 2017	2017	PostTrain	No	Low	9	N	1355.64
R-Sky 2017	2017	PostTrain	No	Med	9	N	1417.86
R-White 2017	2017	PostTrain	No	Med	9	N	1342.08
L-Blue 2018	2018	PostTrain	No	Low	9	N	1475.31
L-Brown 2018	2018	PostTrain	No	Med	9	N	1442.84
L-Green 2018	2018	PostTrain	No	Med	9	N	1362.01
L-Orange 2018	2018	PostTrain	Yes	High	9	N	1404.37
L-Red 2018	2018	PostTrain	Yes	High	9	N	1364.86
L-White 2018	2018	PostTrain	No	Low	9	N	1385.39
L-Yellow 2018	2018	PostTrain	Yes	High	9	N	1307.67
R-Green 2017	2017	FullAccess	Yes	High	9	N	1438.26
L-Orange 2018	2018	FullAccess	Yes	High	9	N	1414.05
L-Red 2018	2018	FullAccess	Yes	High	9	N	1329.59
L-Orange 2017	2017	PreTrain	No	Med	10	M	1493.03
L-Red 2017	2017	PreTrain	No	Med	10	M	1482.78
L-Yellow 2017	2017	PreTrain	No	Med	10	M	1561.21
R-Green 2017	2017	PreTrain	Yes	High	10	M	1480.82
R-Red 2017	2017	PreTrain	No	Low	10	M	1476.95
R-Sky 2017	2017	PreTrain	No	Med	10	M	1541.74
R-White 2017	2017	PreTrain	No	Med	10	M	1525.23
L-Blue 2018	2018	PreTrain	No	Low	10	M	1522.54
L-Brown 2018	2018	PreTrain	No	Med	10	M	1521.52
L-Green 2018	2018	PreTrain	No	Med	10	M	1453.44
L-Orange 2018	2018	PreTrain	Yes	High	10	M	1490.88
L-Red 2018	2018	PreTrain	Yes	High	10	M	1440.24
L-White 2018	2018	PreTrain	No	Low	10	M	1526.49
L-Yellow 2018	2018	PreTrain	Yes	High	10	M	1473.57
L-Orange 2017	2017	PostTrain	No	Med	10	M	1429.47
L-Red 2017	2017	PostTrain	No	Med	10	M	1336.13
L-Yellow 2017	2017	PostTrain	No	Med	10	M	1462.56
R-Green 2017	2017	PostTrain	Yes	High	10	M	1333.78
R-Red 2017	2017	PostTrain	No	Low	10	M	1361.52
R-Sky 2017	2017	PostTrain	No	Med	10	M	1421.97
R-White 2017	2017	PostTrain	No	Med	10	M	1309.21
L-Blue 2018	2018	PostTrain	No	Low	10	M	1570.37
L-Brown 2018	2018	PostTrain	No	Med	10	M	1510.58
L-Green 2018	2018	PostTrain	No	Med	10	M	1417.81
L-Orange 2018	2018	PostTrain	Yes	High	10	M	1364.85
L-Red 2018	2018	PostTrain	Yes	High	10	M	1371.02
L-White 2018	2018	PostTrain	No	Low	10	M	1350.22
L-Yellow 2018	2018	PostTrain	Yes	High	10	M	1300.56
R-Green 2017	2017	FullAccess	Yes	High	10	M	1449.11
L-Orange 2018	2018	FullAccess	Yes	High	10	M	1419.75
L-Red 2018	2018	FullAccess	Yes	High	10	M	1324.39
L-Orange 2017	2017	PreTrain	No	Med	11	NC	1438.78
L-Red 2017	2017	PreTrain	No	Med	11	NC	1413.6
L-Yellow 2017	2017	PreTrain	No	Med	11	NC	1436.18
R-Green 2017	2017	PreTrain	Yes	High	11	NC	1452.76
R-Red 2017	2017	PreTrain	No	Low	11	NC	1445.58
R-Sky 2017	2017	PreTrain	No	Med	11	NC	1457.93
R-White 2017	2017	PreTrain	No	Med	11	NC	1448.74
L-Blue 2018	2018	PreTrain	No	Low	11	NC	1531.58
L-Brown 2018	2018	PreTrain	No	Med	11	NC	1473.88
L-Green 2018	2018	PreTrain	No	Med	11	NC	1379.31
L-Orange 2018	2018	PreTrain	Yes	High	11	NC	1383.8
L-Red 2018	2018	PreTrain	Yes	High	11	NC	1330.62
L-White 2018	2018	PreTrain	No	Low	11	NC	1510.92
L-Yellow 2018	2018	PreTrain	Yes	High	11	NC	1422.74
L-Orange 2017	2017	PostTrain	No	Med	11	NC	1429.19
L-Red 2017	2017	PostTrain	No	Med	11	NC	1239.29
L-Yellow 2017	2017	PostTrain	No	Med	11	NC	1370.14
R-Green 2017	2017	PostTrain	Yes	High	11	NC	1289.09
R-Red 2017	2017	PostTrain	No	Low	11	NC	1308.24
R-Sky 2017	2017	PostTrain	No	Med	11	NC	1387.21
R-White 2017	2017	PostTrain	No	Med	11	NC	1302.5
L-Blue 2018	2018	PostTrain	No	Low	11	NC	1460.44
L-Brown 2018	2018	PostTrain	No	Med	11	NC	1420
L-Green 2018	2018	PostTrain	No	Med	11	NC	1259.26
L-Orange 2018	2018	PostTrain	Yes	High	11	NC	1277.34
L-Red 2018	2018	PostTrain	Yes	High	11	NC	1356.4
L-White 2018	2018	PostTrain	No	Low	11	NC	1319.02
L-Yellow 2018	2018	PostTrain	Yes	High	11	NC	1245.87
R-Green 2017	2017	FullAccess	Yes	High	11	NC	1461.9
L-Orange 2018	2018	FullAccess	Yes	High	11	NC	1404.84
L-Red 2018	2018	FullAccess	Yes	High	11	NC	1392.64
L-Orange 2017	2017	PreTrain	No	Med	12	M	1239.14
L-Red 2017	2017	PreTrain	No	Med	12	M	1456.82
L-Yellow 2017	2017	PreTrain	No	Med	12	M	1402.44
R-Green 2017	2017	PreTrain	Yes	High	12	M	1309.48
R-Red 2017	2017	PreTrain	No	Low	12	M	1244.96
R-Sky 2017	2017	PreTrain	No	Med	12	M	1368.32
R-White 2017	2017	PreTrain	No	Med	12	M	1281.79
L-Blue 2018	2018	PreTrain	No	Low	12	M	1342.91
L-Brown 2018	2018	PreTrain	No	Med	12	M	1387.34
L-Green 2018	2018	PreTrain	No	Med	12	M	1239.96
L-Orange 2018	2018	PreTrain	Yes	High	12	M	1320.84
L-Red 2018	2018	PreTrain	Yes	High	12	M	1252.49
L-White 2018	2018	PreTrain	No	Low	12	M	1434.22
L-Yellow 2018	2018	PreTrain	Yes	High	12	M	1300.39
L-Orange 2017	2017	PostTrain	No	Med	12	M	1299.91
L-Red 2017	2017	PostTrain	No	Med	12	M	1181.75
L-Yellow 2017	2017	PostTrain	No	Med	12	M	1199.11
R-Green 2017	2017	PostTrain	Yes	High	12	M	1180.99
R-Red 2017	2017	PostTrain	No	Low	12	M	1203.2
R-Sky 2017	2017	PostTrain	No	Med	12	M	1236.05
R-White 2017	2017	PostTrain	No	Med	12	M	1183.92
L-Blue 2018	2018	PostTrain	No	Low	12	M	1333.91
L-Brown 2018	2018	PostTrain	No	Med	12	M	1256.13
L-Green 2018	2018	PostTrain	No	Med	12	M	1227.15
L-Orange 2018	2018	PostTrain	Yes	High	12	M	1231.99
L-Red 2018	2018	PostTrain	Yes	High	12	M	1205.32
L-White 2018	2018	PostTrain	No	Low	12	M	1203.35
L-Yellow 2018	2018	PostTrain	Yes	High	12	M	1224.38
R-Green 2017	2017	FullAccess	Yes	High	12	M	1310.47
L-Orange 2018	2018	FullAccess	Yes	High	12	M	1364.03
L-Red 2018	2018	FullAccess	Yes	High	12	M	1257.05
L-Orange 2017	2017	PreTrain	No	Med	13	NC	1435
L-Red 2017	2017	PreTrain	No	Med	13	NC	1464.37
L-Yellow 2017	2017	PreTrain	No	Med	13	NC	1458.54
R-Green 2017	2017	PreTrain	Yes	High	13	NC	1444.01
R-Red 2017	2017	PreTrain	No	Low	13	NC	1416.33
R-Sky 2017	2017	PreTrain	No	Med	13	NC	1515.05
R-White 2017	2017	PreTrain	No	Med	13	NC	1392.22
L-Blue 2018	2018	PreTrain	No	Low	13	NC	1538.82
L-Brown 2018	2018	PreTrain	No	Med	13	NC	1513.03
L-Green 2018	2018	PreTrain	No	Med	13	NC	1389.58
L-Orange 2018	2018	PreTrain	Yes	High	13	NC	1395.52
L-Red 2018	2018	PreTrain	Yes	High	13	NC	1400.53
L-White 2018	2018	PreTrain	No	Low	13	NC	1454.47
L-Yellow 2018	2018	PreTrain	Yes	High	13	NC	1389.81
L-Orange 2017	2017	PostTrain	No	Med	13	NC	1440.71
L-Red 2017	2017	PostTrain	No	Med	13	NC	1267.87
L-Yellow 2017	2017	PostTrain	No	Med	13	NC	1420.47
R-Green 2017	2017	PostTrain	Yes	High	13	NC	1299.61
R-Red 2017	2017	PostTrain	No	Low	13	NC	1365.64
R-Sky 2017	2017	PostTrain	No	Med	13	NC	1365.02
R-White 2017	2017	PostTrain	No	Med	13	NC	1331.87
L-Blue 2018	2018	PostTrain	No	Low	13	NC	1421.61
L-Brown 2018	2018	PostTrain	No	Med	13	NC	1402.77
L-Green 2018	2018	PostTrain	No	Med	13	NC	1349.17
L-Orange 2018	2018	PostTrain	Yes	High	13	NC	1312.64
L-Red 2018	2018	PostTrain	Yes	High	13	NC	1327.43
L-White 2018	2018	PostTrain	No	Low	13	NC	1271.08
L-Yellow 2018	2018	PostTrain	Yes	High	13	NC	1318.7
R-Green 2017	2017	FullAccess	Yes	High	13	NC	1381.02
L-Orange 2018	2018	FullAccess	Yes	High	13	NC	1349.21
L-Red 2018	2018	FullAccess	Yes	High	13	NC	1380.91
L-Orange 2017	2017	PreTrain	No	Med	14	M	1474.26
L-Red 2017	2017	PreTrain	No	Med	14	M	1577.98
L-Yellow 2017	2017	PreTrain	No	Med	14	M	1521.76
R-Green 2017	2017	PreTrain	Yes	High	14	M	1463.23
R-Red 2017	2017	PreTrain	No	Low	14	M	1546.26
R-Sky 2017	2017	PreTrain	No	Med	14	M	1538.49
R-White 2017	2017	PreTrain	No	Med	14	M	1478.75
L-Blue 2018	2018	PreTrain	No	Low	14	M	1627.9
L-Brown 2018	2018	PreTrain	No	Med	14	M	1556.54
L-Green 2018	2018	PreTrain	No	Med	14	M	1523.7
L-Orange 2018	2018	PreTrain	Yes	High	14	M	1492.6
L-Red 2018	2018	PreTrain	Yes	High	14	M	1471.92
L-White 2018	2018	PreTrain	No	Low	14	M	1547.44
L-Yellow 2018	2018	PreTrain	Yes	High	14	M	1496.7
L-Orange 2017	2017	PostTrain	No	Med	14	M	1477.59
L-Red 2017	2017	PostTrain	No	Med	14	M	1501.58
L-Yellow 2017	2017	PostTrain	No	Med	14	M	1464.02
R-Green 2017	2017	PostTrain	Yes	High	14	M	1387.04
R-Red 2017	2017	PostTrain	No	Low	14	M	1436.69
R-Sky 2017	2017	PostTrain	No	Med	14	M	1458.84
R-White 2017	2017	PostTrain	No	Med	14	M	1372.36
L-Blue 2018	2018	PostTrain	No	Low	14	M	1538.81
L-Brown 2018	2018	PostTrain	No	Med	14	M	1534.67
L-Green 2018	2018	PostTrain	No	Med	14	M	1429.79
L-Orange 2018	2018	PostTrain	Yes	High	14	M	1409.75
L-Red 2018	2018	PostTrain	Yes	High	14	M	1402.98
L-White 2018	2018	PostTrain	No	Low	14	M	1480.91
L-Yellow 2018	2018	PostTrain	Yes	High	14	M	1381.87
R-Green 2017	2017	FullAccess	Yes	High	14	M	1506.06
L-Orange 2018	2018	FullAccess	Yes	High	14	M	1458.68
L-Red 2018	2018	FullAccess	Yes	High	14	M	1385.24
L-Orange 2017	2017	PreTrain	No	Med	15	M	1264.31
L-Red 2017	2017	PreTrain	No	Med	15	M	1529.21
L-Yellow 2017	2017	PreTrain	No	Med	15	M	1415.23
R-Green 2017	2017	PreTrain	Yes	High	15	M	1275.43
R-Red 2017	2017	PreTrain	No	Low	15	M	1319.28
R-Sky 2017	2017	PreTrain	No	Med	15	M	1377.26
R-White 2017	2017	PreTrain	No	Med	15	M	1322.9
L-Blue 2018	2018	PreTrain	No	Low	15	M	1333.49
L-Brown 2018	2018	PreTrain	No	Med	15	M	1386.12
L-Green 2018	2018	PreTrain	No	Med	15	M	1314.98
L-Orange 2018	2018	PreTrain	Yes	High	15	M	1347.18
L-Red 2018	2018	PreTrain	Yes	High	15	M	1321.77
L-White 2018	2018	PreTrain	No	Low	15	M	1482.43
L-Yellow 2018	2018	PreTrain	Yes	High	15	M	1284
L-Orange 2017	2017	PostTrain	No	Med	15	M	1353.01
L-Red 2017	2017	PostTrain	No	Med	15	M	1203.1
L-Yellow 2017	2017	PostTrain	No	Med	15	M	1184.72
R-Green 2017	2017	PostTrain	Yes	High	15	M	1218.07
R-Red 2017	2017	PostTrain	No	Low	15	M	1238.23
R-Sky 2017	2017	PostTrain	No	Med	15	M	1279.39
R-White 2017	2017	PostTrain	No	Med	15	M	1159.9
L-Blue 2018	2018	PostTrain	No	Low	15	M	1358.93
L-Brown 2018	2018	PostTrain	No	Med	15	M	1294.37
L-Green 2018	2018	PostTrain	No	Med	15	M	1243.71
L-Orange 2018	2018	PostTrain	Yes	High	15	M	1209.17
L-Red 2018	2018	PostTrain	Yes	High	15	M	1186.39
L-White 2018	2018	PostTrain	No	Low	15	M	1319.41
L-Yellow 2018	2018	PostTrain	Yes	High	15	M	1223.3
R-Green 2017	2017	FullAccess	Yes	High	15	M	1349.98
L-Orange 2018	2018	FullAccess	Yes	High	15	M	1334.3
L-Red 2018	2018	FullAccess	Yes	High	15	M	1295.29
L-Orange 2017	2017	PreTrain	No	Med	16	NC	1379.62
L-Red 2017	2017	PreTrain	No	Med	16	NC	1356.42
L-Yellow 2017	2017	PreTrain	No	Med	16	NC	1290.52
R-Green 2017	2017	PreTrain	Yes	High	16	NC	1313.7
R-Red 2017	2017	PreTrain	No	Low	16	NC	1305.72
R-Sky 2017	2017	PreTrain	No	Med	16	NC	1410.07
R-White 2017	2017	PreTrain	No	Med	16	NC	1380.39
L-Blue 2018	2018	PreTrain	No	Low	16	NC	1364.83
L-Brown 2018	2018	PreTrain	No	Med	16	NC	1361.94
L-Green 2018	2018	PreTrain	No	Med	16	NC	1340.65
L-Orange 2018	2018	PreTrain	Yes	High	16	NC	1369.52
L-Red 2018	2018	PreTrain	Yes	High	16	NC	1311.5
L-White 2018	2018	PreTrain	No	Low	16	NC	1419.89
L-Yellow 2018	2018	PreTrain	Yes	High	16	NC	1287.5
L-Orange 2017	2017	PostTrain	No	Med	16	NC	1314.56
L-Red 2017	2017	PostTrain	No	Med	16	NC	1080.97
L-Yellow 2017	2017	PostTrain	No	Med	16	NC	1152.56
R-Green 2017	2017	PostTrain	Yes	High	16	NC	1210.63
R-Red 2017	2017	PostTrain	No	Low	16	NC	1196.31
R-Sky 2017	2017	PostTrain	No	Med	16	NC	1289
R-White 2017	2017	PostTrain	No	Med	16	NC	1165.16
L-Blue 2018	2018	PostTrain	No	Low	16	NC	1386.19
L-Brown 2018	2018	PostTrain	No	Med	16	NC	1374.38
L-Green 2018	2018	PostTrain	No	Med	16	NC	1259.36
L-Orange 2018	2018	PostTrain	Yes	High	16	NC	1188.35
L-Red 2018	2018	PostTrain	Yes	High	16	NC	1301
L-White 2018	2018	PostTrain	No	Low	16	NC	1258.71
L-Yellow 2018	2018	PostTrain	Yes	High	16	NC	1171.38
R-Green 2017	2017	FullAccess	Yes	High	16	NC	1328.27
L-Orange 2018	2018	FullAccess	Yes	High	16	NC	1353.45
L-Red 2018	2018	FullAccess	Yes	High	16	NC	1359.81
L-Orange 2017	2017	PreTrain	No	Med	17	NC	1331.16
L-Red 2017	2017	PreTrain	No	Med	17	NC	1306.55
L-Yellow 2017	2017	PreTrain	No	Med	17	NC	1261.83
R-Green 2017	2017	PreTrain	Yes	High	17	NC	1331.04
R-Red 2017	2017	PreTrain	No	Low	17	NC	1313.38
R-Sky 2017	2017	PreTrain	No	Med	17	NC	1456.33
R-White 2017	2017	PreTrain	No	Med	17	NC	1375.68
L-Blue 2018	2018	PreTrain	No	Low	17	NC	1464.07
L-Brown 2018	2018	PreTrain	No	Med	17	NC	1436.62
L-Green 2018	2018	PreTrain	No	Med	17	NC	1286.31
L-Orange 2018	2018	PreTrain	Yes	High	17	NC	1268.34
L-Red 2018	2018	PreTrain	Yes	High	17	NC	1279.03
L-White 2018	2018	PreTrain	No	Low	17	NC	1314.66
L-Yellow 2018	2018	PreTrain	Yes	High	17	NC	1313.79
L-Orange 2017	2017	PostTrain	No	Med	17	NC	1316.9
L-Red 2017	2017	PostTrain	No	Med	17	NC	1176.26
L-Yellow 2017	2017	PostTrain	No	Med	17	NC	1224.32
R-Green 2017	2017	PostTrain	Yes	High	17	NC	1135.66
R-Red 2017	2017	PostTrain	No	Low	17	NC	1208.77
R-Sky 2017	2017	PostTrain	No	Med	17	NC	1262.73
R-White 2017	2017	PostTrain	No	Med	17	NC	1162.37
L-Blue 2018	2018	PostTrain	No	Low	17	NC	1364.91
L-Brown 2018	2018	PostTrain	No	Med	17	NC	1342.37
L-Green 2018	2018	PostTrain	No	Med	17	NC	1218.25
L-Orange 2018	2018	PostTrain	Yes	High	17	NC	1245.52
L-Red 2018	2018	PostTrain	Yes	High	17	NC	1277.2
L-White 2018	2018	PostTrain	No	Low	17	NC	1193.96
L-Yellow 2018	2018	PostTrain	Yes	High	17	NC	1187.74
R-Green 2017	2017	FullAccess	Yes	High	17	NC	1240.93
L-Orange 2018	2018	FullAccess	Yes	High	17	NC	1275.97
L-Red 2018	2018	FullAccess	Yes	High	17	NC	1283.66

## Sheet: Figure 5 and Tables 1+2
ALL CROW INFO (INDIVIDUAL FACTORS AND TRAINING PROFICIENCY)
Bird.ID	capture.year	Sex	first.nervous	second.nervous	level.nervousness	age	pretrain.brain.volume	posttrain.brain.volume	percent.brain.shrink	brain.change	wholebrain.bodysize.residual	capture weight	release weight	culmen length	capture.condition.ratio	release.condition.ratio	capture.condition.residuals	release.condition.residuals	proficiency.score	gen.proficiency	full.solve	Days0	Days1	Days2	Days3	Days4	Days5	Days6	Days7	Days.Train	Days.to.1	Days.to.2	Days.to.3	Days.to.4	Days.to.5	Days.to.6	Days.to.7	Days.to.max
L-Or 2017	2017	Female	14	14	14	Subadult	6.803	6.4286	0.055	5.5	-0.443254	390	410	47	8.29787	8.7234	26.4796	-10.924	5	Med	no	8	3	14	4	3	20			52	8	11	25	29	32			32
L-Re 2017	2017	Male	20	26	23	Subadult	8.2856	7.8591	0.0515	5.15	0.23776	435	505	52	8.36538	9.71154	27.3387	27.8745	5	Med	no	1	7	2	2	2	37			51	1	8	10	12	14			14
L-Ye 2017	2017	Male	42	42	42	Subadult	7.3694	6.9583	0.0558	5.58	-0.518123	360	401	51	7.05882	7.86275	-38.8331	-64.8852	5	Med	no	1	3	3	4	1	39			51	1	4	7	11	12			12
R-Bl 2017	2017	Male	53	43	48	Adult	8.1852	7.5402	0.0788	7.88	0.457994	390	425	50	7.8	8.5	-0.00492368	-29.6449	4	Low	no	1	5	2	3	41				52	1	6	8	11				11
R-Gr 2017	2017	Female	38	34	36	Adult	6.7325	6.2067	0.0781	7.81	-0.19312	330	360	45	7.33333	8	-15.8641	-38.4434	7	High	yes	3	2	2	1	1	25		17	51	3	5	7	8	9	34	34	34
R-Re 2017	2017	Male	38	38	38	Adult	7.5063	6.8298	0.0901	9.01	-0.381223	395	385	51	7.7451	7.54902	-3.83309	-80.8852	1	Low	no	2	50							52	2							2
R-Sk 2017	2017	Male	41	34	37.5	Subadult	7.8693	7.5147	0.0451	4.51	-0.17854	415	440	52	7.98077	8.46154	7.33875	-37.1255	5	Med	no		1	4	3	1	42			51	0	1	5	8	9			9
R-Wh 2017	2017	Female	41	37	39	Subadult	7.2686	6.8041	0.0639	6.39	0.34298	345	360	45	7.66667	8	-0.864106	-38.4434	5	Med	no	3	1	2	2		43			51	3	4	6	8	8			8
L-Bl 2018	2018	Male	26	33	29.5	Adult	8.8306	8.6137	0.0246	2.46	0.78276	400	430	52	7.69231	8.26923	-7.66125	-47.1255	4	Low	no	1	1	2	4	32				40	1	2	4	8				8
L-Br 2018	2018	Male	52	51	51.5	Subadult	8.6737	7.8802	0.0915	9.15	1.10681	370	455	49	7.55102	9.28571	-11.1768	11.5954	5	Med	no	1	2	2	9	2	34			50	1	3	5	14	16			16
L-Gr 2018	2018	Male	40	37	38.5	Subadult	7.7213	7.445	0.0358	3.58	-0.00590581	385	435	50	7.7	8.7	-5.00492	-19.6449	5	Med	no	1	1	3	15	15	5			40	1	2	5	20	35			35
L-Or 2018	2018	Female	20	21	20.5	Adult	6.6071	6.5099	0.0147	1.47	-0.31852	355	385	45	7.88889	8.55556	9.13589	-13.4434	7	High	yes		1	2	4	12	37	3	9	68	0	1	3	7	19	56	59	59
L-Re 2018	2018	Male	38	1	19.5	Adult	7.545	7.4084	0.0181	1.81	-0.342523	425	460	51	8.33333	9.01961	26.1669	-5.88519	7	High	yes	1	1	18	2		27	2	19	70	1	2	20	22	22	49	51	51
L-Sk 2018	2018	Male	19	22	20.5	Adult	7.4936	7.0831	0.0548	5.48	-0.55424	400	420	52	7.69231	8.07692	-7.66125	-57.1255	5	Med	no		1	2	6	1	34			44	0	1	3	9	10			10
L-Wh 2018	2018	Female	41	14	27.5	Subadult	6.7218	6.7096	0.0018	0.18	-0.364137	335	410	46	7.28261	8.91304	-19.6923	0.3163	4	Low	no	1	1	2	3	40				47	1	2	4	7				7
L-Ye 2018	2018	Female	34	18	26	Adult	7.2969	6.7666	0.0727	7.27	0.37128	360	395	45	8	8.77778	14.1359	-3.4434	7	High	yes	1	1	2	3	15	31	4	14	71	1	2	4	7	22	53	57	57

## Sheet: Behavior during FDG uptake
BEHAVIOR OF ALL BIRDS WHEN EXPOSED TO STIMULUS DURING FDG UPTAKE
Bird ID	Year	gen.proficiency	full.solve	Scan	Did.Solve	Gen.Proficiency	Blink.Rate	Total.Move	Left.Eye	Right.Eye
L-Or 2017	2017	Med	no	PreTrain	No	Med	19.7143	34	387	338
L-Or 2017	2017	Med	no	PostTrain	No	Med	25.4605	57	332	356
L-Re 2017	2017	Med	no	PreTrain	No	Med	22.1277	16	408	377
L-Re 2017	2017	Med	no	PostTrain	No	Med	21.3636	52	361	412
L-Ye 2017	2017	Med	no	PreTrain	No	Med	25.7895	22	392	248
L-Ye 2017	2017	Med	no	PostTrain	No	Med		2
R-Gr 2017	2017	High	yes	PreTrain	Yes	High	21.6	29	362	364
R-Gr 2017	2017	High	yes	PostTrain	Yes	High	23.1818	13	375	366
R-Re 2017	2017	Low	no	PreTrain	No	Low	39.1216	3	394	420
R-Re 2017	2017	Low	no	PostTrain	No	Low		0
R-Sk 2017	2017	Med	no	PreTrain	No	Med	24.7143	3	420	420
R-Sk 2017	2017	Med	no	PostTrain	No	Med	30	18	415	257
R-Wh 2017	2017	Med	no	PreTrain	No	Med	37.2595	9	420	412
R-Wh 2017	2017	Med	no	PostTrain	No	Med	32.287	19	401	341
L-Bl 2018	2018	Low	no	PreTrain	No	Low	29.471	36	414	407
L-Bl 2018	2018	Low	no	PostTrain	No	Low	24.5872	75	397	386
L-Br 2018	2018	Med	no	PreTrain	No	Med	12.8745	2	405	372
L-Br 2018	2018	Med	no	PostTrain	No	Med	28.2119	29	410	391
L-Gr 2018	2018	Med	no	PreTrain	No	Med	21	1	301	375
L-Gr 2018	2018	Med	no	PostTrain	No	Med	22.3009	9	387	377
L-Or 2018	2018	High	yes	PreTrain	Yes	High		4
L-Or 2018	2018	High	yes	PostTrain	Yes	High	13.985	53	358	370
L-Re 2018	2018	High	yes	PreTrain	Yes	High	15.132	4	414	404
L-Re 2018	2018	High	yes	PostTrain	Yes	High	9.87342	70	381	398
L-Wh 2018	2018	Low	no	PreTrain	No	Low	7.76978	25	288	279
L-Wh 2018	2018	Low	no	PostTrain	No	Low	14.1176	398	325	310
L-Ye 2018	2018	High	yes	PreTrain	Yes	High	33.5714	1	418	419
L-Ye 2018	2018	High	yes	PostTrain	Yes	High	29.0769	4	414	419
